# Supplementary material for: Dysregulated autophagy-related genes in septic cardiomyopathy: Comprehensive bioinformatics analysis based on the human transcriptomes and experimental validation
Source: Front Cardiovasc Med. 2022 Aug 2;9:923066. doi: 10.3389/fcvm.2022.923066 (PMC9378994; doi:10.3389/fcvm.2022.923066)
Supplement: Supplementary file 5 [file Table_2.XLSX]

## Sheet: Sheet1
		Table S2 Detailed primer information
		Gene	Primer sequence
		ACTB	F	B662202, Sangon Biotech
			R
		Tp53	F	CCTTACCATCATCACGCTGGAAGAC
			R	AGGACAGGCACAAACACGAACC
		Hif1a	F	GACGTGCTTGGTGCTGATTTG
			R	AGGCTGTGTCGACTGAGAAATG
		Igf1	F	ACGGGCATTGTGGATGAGTGTTG
			R	GGATGGAACGAGCTGACTTTGTAGG
		Ctnnb1	F	ACAAGCCACAGGACTACAAGAAACG
			R	TCAGCAGTCTCATTCCAAGCCATTG
		Cat	F	AGAAACCCACAAACTCACCTGAAGG
			R	GAATCCCTCGGTCGCTGAACAAG
		Ccl2	F	CTCACCTGCTGCTACTCATTCACTG
			R	CTTCTTTGGGACACCTGCTGCTG
		Myc	F	GATCAGCAACAACCGCAAATG
			R	CCGTTTCCTCAGTAAGTCCTTTTC
		Sod2	F	TCCCTGACCTGCCTTACGACTATG
			R	TCGTGGTACTTCTCCTCGGTGAC
		Eif2ak3	F	TGGGATGTCGCCGATGGGATAG
			R	AATTCCACTTCTCACTGCCGCTTC
		Adipoq	F	CGCAGGTGTTCTTGGTCCTAAGG
			R	CCCTACGCTGAATGCTGAGTGATAC
