# Supplementary material for: Dysregulated autophagy-related genes in septic cardiomyopathy: Comprehensive bioinformatics analysis based on the human transcriptomes and experimental validation
Source: Front Cardiovasc Med. 2022 Aug 2;9:923066. doi: 10.3389/fcvm.2022.923066 (PMC9378994; doi:10.3389/fcvm.2022.923066)
Supplement: Supplementary file 6 [file Table_3.XLSX]

## Sheet: Sheet1
Table S3 Identified DEGs in GSE79962
Gene symbol	logFC	adj.P.Val
A4GALT	0.53102	0.00370866
AAGAB	0.695671	7.4e-05
AATF	0.623554	0.00026642
ABCC5	0.960601	0.0167818
ABCD2	-0.90822	0.0108181
ABLIM2	0.603963	0.0130383
ACACB	-0.862525	0.0195534
ACBD5	-0.870692	0.000144504
ACKR1	0.680795	0.00189683
ACKR4	-0.515991	0.0155929
ACOT13	-0.562582	0.000134668
ACSL1	-0.801394	0.000782255
ACSM3	-0.668984	0.0107697
ACTC1	-0.541767	0.00698379
ACTG1	0.711098	0.00135287
ACTN1	0.997219	0.000926886
ADAM19	1.25277	0.0208724
ADAM23	-0.800062	0.00177978
ADAMTS1	0.648314	0.0260083
ADAMTS4	0.793336	0.030972
ADAMTS9	2.27994	8.95e-06
ADCY5	-0.705355	0.0097832
ADH5	-0.500464	0.00714425
ADHFE1	-0.608916	0.0061702
ADIPOQ	-1.0525	0.00412385
AGL	-0.843051	4.57e-06
AGTRAP	0.50387	0.00423118
AIF1L	-1.03019	5.78e-05
AIG1	-0.608605	0.00296712
AK2	0.503712	0.00682594
AKAP1	-0.891473	0.0016959
AKAP6	0.54935	0.00154209
ALDOC	-0.578007	0.00790846
ALOX5	0.552747	0.0277343
ALPL	0.889546	0.00131588
ANGPT2	2.13323	7.73e-05
ANGPTL2	0.634101	0.0208234
ANGPTL4	0.794061	0.0243624
ANKRD2	-1.6441	0.0126535
ANKRD20A12P	-0.50863	0.0161957
ANO5	-0.600099	0.00233134
ANXA3	-0.76588	0.03171
AP3D1	0.641109	0.000355881
APCDD1	-0.536109	0.0429944
APOO	-0.724676	0.00043184
APOOL	-0.57802	0.000456102
AQP1	-0.721843	0.0497192
AQP4	-1.58083	0.00167383
AQP9	0.720592	0.000438536
ARF3	0.518893	0.00120369
ARFGAP3	0.574525	0.0389584
ARG1	0.502623	0.0382245
ARHGAP10	-0.519262	0.00218544
ARL6IP1	-0.516868	0.0303436
ARL8A	0.581347	0.000816381
ARRDC3	0.961359	0.00177297
ASB11	-1.16456	0.00854294
ASB12	0.533779	0.0202691
ASB14	-0.837778	0.00637302
ASB15	-1.54314	0.00640763
ASB2	-1.47354	2.13e-05
ASB8	-0.789263	0.00185935
ASCC2	0.751133	0.0092837
ASF1A	-0.651458	0.00199848
ASNS	0.64807	0.0178959
ASRGL1	0.510146	0.00297743
ATP11A	0.51481	0.0348502
ATP13A3	1.25187	0.00110812
ATP1A1	0.577351	0.0333774
ATP1A2	-0.961112	0.0182091
ATP2B4	0.937561	0.0061702
ATP5G1	-0.631569	0.000108973
ATXN7	0.508005	0.000624056
ATXN7L3B	-0.585145	0.00032577
B3GALT2	-0.796301	0.0420956
B4GALT5	0.855313	0.000295248
BACE2	0.523709	0.0431902
BAZ1A	0.538973	0.0103457
BCL11A	-0.571113	0.00128472
BCL3	0.918717	0.000577834
BCL6	0.867932	0.000256147
BCO2	-0.641228	0.00149686
BCOR	0.540163	0.00350914
BDH1	-0.645795	0.0102754
BEX1	0.909326	0.0237062
BHLHE40	1.39057	0.000193458
BICD1	0.502957	0.000545029
BLM	-0.81852	0.000275902
BMP5	-1.17061	1.29e-10
BTG1	0.783296	0.000140692
BTG2	1.04304	0.00760846
BTNL9	-0.537452	0.00277058
C10orf10	1.53898	0.000230439
C10orf71	-1.39812	0.00740797
C11orf96	0.5529	0.000298136
C12orf49	0.542576	0.00200069
C14orf159	-0.618533	0.00960727
C15orf59	-0.977575	0.000749935
C15orf61	-0.532489	0.0137626
C16orf80	-0.614303	0.0253798
C1orf192	-0.53637	0.00370866
C1QTNF1	1.68024	0.00114379
C1R	0.727509	0.00229104
C21orf33	-0.675427	0.00441204
C3orf43	-2.72337	7.27e-06
C3orf52	1.12177	0.0438769
C4B	0.567195	0.043996
C5AR1	0.602699	0.0199925
C6orf136	-0.501941	0.0013044
C7orf55	-0.814335	0.000433092
CA1	0.637031	0.0455183
CA14	-1.13596	0.000613602
CACNB2	-0.760082	0.0424818
CADPS2	-0.528812	0.00509095
CARM1	0.547967	0.00051564
CASP4	0.753541	0.00099818
CAT	-0.504755	0.0119292
CCDC109B	0.5854	0.00891098
CCDC146	-0.544726	0.00696529
CCDC68	-0.551118	0.0111441
CCL11	2.02017	0.00507312
CCL2	1.84399	0.00603637
CCNL1	0.562145	0.00338643
CD300LG	-0.57016	0.0267341
CD36	-0.732017	0.00136217
CD38	-0.561395	0.0366447
CD44	0.69862	0.0225878
CD55	0.718574	0.000316719
CDC42SE1	0.606086	0.00103839
CDCA7L	-0.895723	0.00487222
CDH11	0.660313	0.00765111
CDK17	0.5864	0.00181901
CDK2	0.840893	0.000764779
CDKL5	-0.63438	0.000347043
CEBPD	1.23462	3.79e-07
CERK	0.582651	0.000108973
CH25H	0.57265	0.0461236
CHCHD7	-0.617919	0.00123771
CHI3L1	1.47287	0.00475807
CHN2	-0.975962	0.00154956
CHRM2	-1.33492	0.00166579
CIRH1A	0.866108	6.04e-05
CISH	1.40323	0.000375722
CLIC1	0.510585	0.0105541
CLIC6	-0.745168	0.00166006
CLYBL	-0.504902	0.0166974
CMBL	-0.649525	0.0369228
CMC1	-0.509057	4.85e-05
CMIP	0.685925	0.000291007
CNN2P4	-0.897429	0.0343348
CNN2P8	-0.921484	0.0347634
CNN3	0.657725	0.000144504
COA6	-0.584562	0.00912565
COL12A1	0.57062	0.0312187
COL4A1	0.740716	0.0171373
COLQ	0.86382	0.000171594
COMMD3	-0.526733	0.00031528
COQ10A	-1.18592	0.00102114
COQ3	-0.934005	5.68e-05
COQ5	-0.720924	0.00143233
COX10	-0.502904	0.00960485
COX7B	-0.598714	0.0385529
CP	1.57364	0.000102613
CPM	-0.821352	0.00935526
CPNE4	-0.688691	0.0399326
CPT2	-0.52018	0.042521
CRIM1	0.77735	0.000431531
CS	-0.545932	0.00277058
CSF3R	0.711394	0.028945
CSNK1E	0.590197	5.82e-05
CSRP2	-0.837746	0.00203287
CST7	0.796911	0.00576722
CTNNB1	0.522936	0.00129325
CTSH	-0.523223	0.00779236
CYB5D1	-0.879125	4.57e-06
CYC1	-0.571472	0.000261815
CYP1B1	1.69548	0.000278139
CYP4B1	-1.35551	0.00200069
CYYR1	-0.632339	0.0347634
DAXX	0.529232	0.0193948
DCUN1D2	-0.855257	0.000140692
DDO	-0.528821	0.00541848
DDX21	0.844099	0.00270329
DDX23	0.665375	0.00104664
DECR1	-0.504656	0.00099818
DEFA1B	3.63094	0.00439923
DENND4A	0.538459	1.65e-06
DGKD	1.21614	0.00299159
DHRS7C	-2.35694	1.38e-05
DIAPH1	1.02139	0.000304692
DISP1	-0.627609	0.00173834
DLAT	-0.589685	0.000256858
DLK1	-0.728529	3.74e-05
DNAJC12	0.82675	0.0144775
DNAJC19	-0.62466	0.000381002
DOCK4	0.565227	0.0021106
DPP4	-0.571891	0.0449919
DPY19L2	-0.636929	0.0186005
DYNLT3	0.593737	0.00489526
EBF1	-0.71291	0.000798246
EBF2	-0.722674	0.000926886
EBF3	-0.56939	0.00181184
EBP	-0.767295	0.00753044
EDIL3	-0.762854	0.0417369
EFEMP1	1.03269	0.00440625
EFNA1	0.580519	0.00987702
EIF1B	-0.546285	0.00418696
EIF2AK3	0.624821	0.0388181
EIF4A1	0.636027	0.0119358
ELF3	0.583921	0.036633
ELL2	1.13161	0.00242318
ELL2P1	1.19551	0.00476131
ELOVL5	0.590404	0.037425
ENAM	-0.67378	0.0372293
ENO1	0.76226	0.00220796
ENO2	0.582215	0.0268803
EOGT	0.713456	0.00043184
EPB41L2	-0.584606	0.00817495
EPB41L4B	-0.555942	0.00378007
EPM2AIP1	-0.64642	0.000613602
ERO1L	0.933575	0.0104085
ETFDH	-0.728339	9.65e-05
ETS2	1.36657	2.13e-05
ETV5	0.654071	0.0212676
ETV6	0.670805	0.00103839
EVA1C	0.506098	0.0211476
EYA1	-0.854678	0.00228639
F13A1	-1.07159	0.027836
FABP4	-1.06781	0.0346455
FABP5	-0.881146	0.00256309
FAM118B	0.916913	0.00890917
FAM155B	-0.734536	0.00037005
FAM177A1	0.856729	0.00043184
FAM180A	-1.06501	0.0243634
FAM217B	-0.690572	0.00173834
FAM46C	-1.08908	0.000323931
FAM65B	0.70112	0.0324256
FAM78A	-0.690899	0.000707921
FASTKD1	-0.704954	6.47e-05
FBXO40	-1.67185	0.0054303
FCN3	1.05062	0.0363063
FGF12	-0.791386	0.0155929
FIGN	-0.799981	0.00519043
FITM1	-0.541333	0.00722914
FITM2	-1.23462	0.000423175
FLJ34503	-0.775106	0.00687228
FLJ42393	0.98548	0.0318074
FLOT1	0.583486	0.000767462
FLOT2	0.9206	0.00867658
FMOD	0.64187	0.022822
FNBP1L	0.7427	0.00106599
FNDC3A	0.822421	0.00546666
FNDC5	-0.886301	0.000999417
FOSL2	0.804619	0.00333985
FPGT-TNNI3K	-0.820159	0.00923124
FRMD3	-0.581577	0.00102539
FSD2	-2.24566	1.06e-06
FSTL3	0.907848	0.0166974
FTL	0.548804	0.00496311
FUNDC2	-0.647782	0.000604464
FXYD5	0.710063	0.00442775
G0S2	-1.37784	0.00103839
GAB2	0.874312	5.93e-06
GABARAPL1	0.910771	1.16e-05
GADD45B	2.09802	5.26e-05
GARS	0.539183	0.0243624
GAS2	-0.509216	0.03171
GCA	0.907693	0.00276199
GCNT2	-0.601615	0.0423195
GIN1	-0.570418	0.00171865
GJA1	-0.931373	3.74e-05
GJC1	-0.720717	0.0019358
GK	0.511912	0.0198928
GLCE	-0.579459	0.000261815
GLRX	0.696647	0.00644635
GLRX5	-0.505656	0.00132104
GM2A	-0.584297	0.0014151
GMPR	-0.932366	0.00170017
GNG10	0.672269	0.000461856
GNL3	0.51237	0.0109609
GPAM	-1.23061	4.57e-06
GPR116	-0.513956	0.00284523
GPR22	-1.12753	0.00682594
GPR34	-0.837345	0.000134668
GPR4	0.671069	0.0297683
GPR56	0.535784	0.0383051
GPRC5B	-0.647359	6.51e-05
GRAMD1A	0.737772	0.00103839
GRAMD1B	2.01596	0.00153095
GRAMD4	1.02859	0.032843
GRB10	0.603769	0.00354203
GRB14	-0.549273	0.0183258
GSTM2	-0.532321	0.0235674
GSTM4	-0.752317	0.0111441
GTF2IRD1	0.609522	0.0124988
GTPBP8	-0.555498	0.000292064
GUCA1C	-1.10888	0.0488734
GUCY1A3	-0.968348	0.000117632
HAMP	1.44032	0.00703424
HAND2	-0.538488	0.00455703
HAND2-AS1	-0.66931	0.0167318
HBA2	6.08315	8.7e-12
HBB	5.36807	5.78e-09
HBD	1.48676	0.000720941
HDGFRP3	0.531902	0.00043184
HDHD2	-0.5008	0.00126855
HEATR5B	-0.558963	0.00153095
HECW2	-1.09074	1.79e-05
HES1	0.690394	0.00166369
HEY2	-1.11916	0.0274577
HHATL	-0.610483	0.0221469
HIF1A	0.66087	0.0225484
HIF3A	-0.792604	0.0317915
HIGD1B	-1.13194	0.000291007
HIGD2A	-0.556393	0.000220919
HILPDA	1.62522	0.00539505
HINT3	-0.624382	0.000897463
HIPK1	0.709276	0.00186123
HIST1H1A	-0.714668	0.00263457
HIST1H1E	-0.835025	0.00589841
HIST1H3E	-0.711776	0.000146877
HIVEP2	1.30309	1.25e-05
HLF	-1.80515	0.000108973
HLTF	-0.628924	0.0073566
HMGN1P36	0.70037	0.0333847
HOGA1	-0.542821	0.0140903
HRH2	1.02768	0.0065692
HSD11B1	0.934256	0.00153394
HSD17B8	-0.52959	0.0275038
HSPA1A	1.12601	0.000880692
HSPA1B	1.41893	0.000792247
HSPE1P6	-0.70454	0.000277052
HVCN1	1.01549	0.00244806
ICA1	0.584271	0.0107697
IDI2-AS1	-0.968797	0.000153033
IER3	1.09269	0.0141208
IFI16	0.716709	0.000469572
IFIT1	-1.1587	0.000245767
IFITM1	0.762931	7.73e-05
IFITM2	0.597129	0.000196091
IFRD1	0.672349	0.0126828
IFT122	0.520643	0.0150489
IGF1	0.945993	0.0248771
IGFBP4	0.637912	0.0014151
IGKV1OR9-1	-0.584309	0.00828205
IGKV1OR9-2	-0.866933	0.00568925
IGSF10	-0.527842	0.00916068
IL13RA1	0.600377	4.27e-05
IL15RA	0.533276	0.0199754
IL1R1	0.907461	0.000381002
IL1R2	1.2255	0.042628
IL1RAP	1.19868	0.000950318
IL1RAPL1	-0.709498	0.00614992
IL1RL1	1.83329	0.00698931
IL33	0.532285	0.00428358
IL4R	0.728917	0.00131913
IMPA2	-0.568161	0.00136941
IMPDH2	0.618993	0.000791574
INSIG2	-0.592707	0.00440625
IP6K2	-0.588175	0.00296712
IP6K3	-0.783812	0.0120674
IPO11	-0.52778	0.000347043
IRAK3	0.580922	0.00328238
IRF6	-0.800544	0.0158104
ISOC1	-0.788987	4.97e-06
ITGA3	0.7483	0.0185387
ITGA5	0.962562	0.0306581
ITM2A	-0.541774	0.0225738
ITPRIP	0.562859	0.0118017
JAK2	-0.582628	0.0362502
JARID2	-0.533682	0.000415611
JPH1	0.705016	0.038839
JUNB	1.65559	4.97e-08
KAT6B	-0.57666	0.00103839
KCNJ2	-0.738191	0.0118076
KCNJ8	-0.589702	0.0077257
KCNK1	1.14026	0.00665393
KCNRG	-0.529864	0.0133657
KCTD10	0.664708	0.0064622
KHDRBS3	0.572316	0.000464094
KIAA0020	0.740434	0.00743556
KIAA0226	0.630626	0.00867658
KIAA1217	-0.676992	0.00479068
KLF12	-0.587074	0.00631676
KLF13	-0.565116	2.01e-05
KLHL31	-1.23231	0.0018957
KLHL38	-2.04036	0.00136002
KLHL7	-0.997265	0.000428989
KLHL8	1.05008	0.00143604
KY	-0.658002	0.0009545
LAMTOR3	-0.567689	0.000236197
LARP6	0.506767	0.00145383
LCN2	0.810791	0.0069771
LDHA	0.749736	0.000719989
LDLR	0.9265	0.0470282
LDLRAD3	0.579098	0.0110471
LEAP2	-0.578517	0.00131913
LEO1	-0.557987	0.00778465
LGR4	-0.659375	0.00207577
LIN9	-0.553656	0.0342122
LINC00260	0.910363	0.0320103
LINC00998	-0.551173	0.0139133
LINC01128	-0.703329	0.0093722
LINC01140	0.567899	0.0292786
LMOD3	-0.9164	0.000285029
LOC100128175	-0.667026	0.00297743
LOC100131131	0.564773	0.0148884
LOC100132099	-0.606281	0.0303436
LOC101060546	-0.929661	0.00323331
LOC101928673	-0.515603	0.0317935
LOC101928841	-0.870861	0.0314552
LOC401410	-0.875744	0.0072741
LONRF1	0.854478	0.000256858
LPAR3	-0.663435	0.00700116
LPIN1	-0.532093	0.0167515
LPL	0.688893	0.00990375
LRRC1	0.519167	0.0100753
LRRC10	-0.865773	0.00043184
LRRC14B	-0.722949	0.00608121
LRRC39	-1.37949	0.00030252
LRRC8D	0.670943	0.0116488
LRRN3	-0.960347	0.000332334
LSAMP	-0.806134	0.00394854
LSM6	-0.51412	0.000445455
LSMEM2	-1.03151	0.000727581
LXN	0.666138	0.00248036
LYRM7	-0.795863	8.7e-05
LYVE1	-0.895576	0.0301853
MAMDC2	-1.1634	4.28e-05
MAP1B	0.927394	0.0009714
MAP3K3	0.652983	0.000853517
MAPKAPK2	0.591243	3.25e-05
MAPRE2	-0.568875	0.0125991
MBNL3	-0.846557	0.0380075
MCAM	0.710397	0.0434302
MCCC1	-0.521555	0.00313545
MCTP2	0.561638	0.0406261
ME2	-0.560212	0.00242958
MEIS1	0.762356	0.0240165
METTL7A	-0.585224	0.00297327
MFAP5	-1.08731	0.00509478
MFSD1	-0.583777	0.00153095
MID1	1.82496	0.000304692
MID1IP1	1.53782	0.00128472
MIDN	0.845593	0.000550998
MIR103A2	-1.20831	2.23e-09
MIR133A1	-1.74724	2.8e-06
MIR143	-0.534463	2.01e-05
MIR145	-1.4813	7.73e-05
MIR21	-1.01836	0.0186445
MIR214	-0.518519	0.000108973
MIR23B	-1.09175	3.26e-11
MIR27B	-3.92144	2.43e-16
MIR29C	-2.77522	8.69e-12
MIR30C2	-0.63223	0.00104954
MIR30E	-1.43018	1.32e-07
MIR99A	-1.1056	1.65e-06
MLF1	-1.0307	0.0034491
MLH1	-0.536754	0.000433092
MLLT11	2.05979	0.000332885
MMACHC	-0.519999	0.00594762
MMP8	0.886326	0.00797978
MPEG1	-0.929015	0.00544495
MPPED2	-0.804211	0.000327519
MPZL2	0.916229	0.0105471
MRC1	-1.16665	0.00782361
MRPL16	-0.70754	0.000108444
MRPL27	-0.53594	0.000620698
MRPL34	-0.624374	0.00036108
MRPL35	-0.598381	0.000102147
MRPL39	-0.567851	0.000288477
MRPL48	-0.564566	0.000332885
MRPS14	-0.615424	0.00048967
MRPS25	-0.762209	0.00111347
MRPS28	-0.607151	0.000897463
MRPS31	-0.621154	0.000153033
MRPS33	-0.772557	7.73e-05
MRPS7	-0.523847	0.0010404
MS4A4A	-1.02704	0.00124051
MS4A6A	-1.05377	0.00272345
MSMO1	0.50249	0.0342122
MSN	0.715703	0.0260794
MT1A	1.24433	0.00440625
MT1G	0.59955	0.0478859
MT1H	0.591855	0.00836507
MT1M	1.00274	0.0223255
MT1P1	0.961888	0.00218995
MT1X	0.867145	0.0293927
MT2A	0.77457	0.00569572
MT2P1	0.921464	0.00227395
MTHFD1L	0.675681	0.000363854
MTIF2	-0.645526	0.00104201
MTSS1	-0.865879	0.000142212
MT-TD	-1.07332	0.00596097
MT-TG	-1.54628	0.000332334
MT-TK	-0.763992	0.00353886
MT-TL2	-2.09355	0.000419772
MT-TM	-0.701231	0.0383899
MT-TS2	-0.963569	0.000613602
MT-TT	-1.06391	0.0312896
MT-TW	-0.990499	0.0307966
MTUS2	-0.659228	0.0228031
MURC	-1.38283	0.00510935
MUT	-0.584657	0.00890917
MVP	0.814155	0.000298136
MYC	1.18921	0.00135195
MYH9	0.621273	0.0361435
MYL7	-1.8691	0.00212172
NAMPT	1.19257	0.000341422
NAV1	-0.820319	0.00232765
NCALD	-0.527243	0.000261815
NCEH1	-0.690172	0.00683085
NCOA4	-0.548629	4.28e-05
ND2	-0.631081	0.0322555
NDRG3	-0.57222	0.00493388
NDUFA8	-0.698772	0.000428989
NDUFA9	-0.646828	7.4e-05
NDUFAB1	-0.668075	7.73e-05
NDUFB3	-0.84935	7.27e-06
NDUFB5	-0.829039	1.67e-05
NDUFB6	-0.570651	0.00129325
NDUFB9	-0.500312	0.00110812
NEB	1.2291	0.0318074
NEK10	-0.681476	0.000347043
NET1	-0.549912	0.000171594
NFKBIZ	0.507354	0.0342122
NHLRC2	-0.689572	0.00306752
NMNAT1	-0.516675	0.000462616
NNMT	0.832313	0.00297014
NOD1	0.707522	0.000151401
NOLC1	0.698951	0.00031488
NOX4	1.12712	0.000781096
NPC1	0.722187	0.002291
NPLOC4	0.546998	0.000250541
NPPA	3.29152	0.000493245
NPPB	3.58724	0.0037325
NR1D2	-0.586411	0.049767
NR4A3	1.16593	0.0233172
NRBF2	0.817657	0.000336239
NREP	-1.30155	0.00147026
NRIP1	0.714215	0.00605042
NSDHL	-0.634682	0.00031528
NSF	0.570509	0.0161803
NT5C1A	-1.00779	7.73e-05
NUBPL	-0.563185	0.0296125
NUDT7	-0.824156	0.0142055
NUP188	0.511158	0.0279114
NUPR1	0.855793	0.000262912
NXPE3	-0.651712	0.00428286
OCR1	-0.691119	0.044644
ODC1	0.602209	0.0010898
OR51E1	-0.957563	8.29e-05
OR7E37P	0.52837	0.00455703
OSBPL6	0.555117	0.0487166
OSBPL8	0.594859	0.000283066
OSGEPL1	-0.709101	0.00143537
OSMR	1.28448	4.57e-06
P2RY14	-1.7879	1.06e-06
PABPC1	0.536507	0.000175964
PACS1	0.997479	0.000413433
PAG1	0.54205	0.00528947
PAIP2B	-0.808143	0.0067237
PANK1	-0.684092	8.32e-06
PAPPA	0.775005	0.0225878
PAPPA-AS1	0.727715	0.0364176
PAQR9	-0.533444	0.000699727
PCDH7	-0.526351	0.0126535
PDE10A	0.650569	0.0274577
PDE1C	-0.648332	0.0003617
PDE7A	-0.906369	8.03e-05
PDE8A	0.537787	0.00126891
PDE8B	0.687796	0.0330687
PDHB	-0.677992	3.25e-05
PDK4	1.08907	0.00206143
PDLIM3	0.821485	0.0406261
PDP1	-1.06609	1.61e-06
PDPN	0.50666	0.0386261
PDZRN3	-0.732213	0.00131031
PECAM1	0.67391	0.000219102
PELI1	0.970458	0.00149321
PET112	-0.58593	0.00509095
PFKM	-0.662157	0.0174249
PFN1P2	0.574761	0.0058954
PGAM2	-0.71856	0.00217599
PHB	-0.625506	3.97e-05
PHC2	0.582998	0.00709694
PHKA2	-0.693984	0.00203364
PHLDA1	0.919407	0.00354527
PI15	1.63183	0.00326814
PIK3R1	-1.02067	0.00102114
PIKFYVE	0.613979	0.000134668
PIP5K1B	-0.526916	0.0153412
PITPNC1	0.598882	0.0216941
PKP2	-0.514698	0.0126828
PLA2G2A	1.75093	0.000212469
PLAUR	0.832089	0.0185028
PLCXD3	-0.80566	0.00676717
PLIN2	2.00502	0.000285029
PLOD2	0.793208	0.00906967
PLSCR1	0.694826	0.00114379
PLSCR4	0.578673	0.00207577
PM20D2	0.722983	0.00166238
PNO1	0.670222	0.0140869
PNP	1.40898	0.00162865
PNPLA4	-0.693339	0.00765175
PNRC1	0.870754	2e-07
POLR3D	0.565935	0.00342048
POR	1.23785	0.0003617
PPAPDC3	-0.501997	0.0111441
PPARA	-0.534673	0.0062062
PPBP	1.07628	0.0400419
PPDPF	0.852162	0.00455291
PPIC	-0.616483	0.00701682
PPIP5K2	-0.829002	8.72e-05
PPM1K	-1.10649	0.0334729
PPP1R13B	-0.596578	0.0155628
PPP1R18	0.583962	0.00490228
PPP1R1C	-0.985518	0.00687228
PPP1R3A	-1.45264	0.000586312
PPP1R3C	0.656663	0.0458445
PPP2R3A	-1.06915	4.67e-05
PPP3CB	-0.550075	0.000340299
PPP4C	0.666845	0.000136281
PPRC1	0.763184	0.0074255
PRELID1	0.744851	0.0018889
PRICKLE1	-0.771239	0.00276199
PROK2	0.578751	0.0131132
PROX1	-0.84704	0.00455703
PTBP1	0.525705	0.00363895
PTDSS1	-0.734595	0.000403946
PTER	-0.504079	0.00663488
PTGFRN	0.574849	0.000490814
PTGIR	0.512831	0.0045823
PTGIS	1.03415	0.00201871
PTMAP4	0.523195	0.000283066
PTPN1	0.621398	0.0164015
PTPN3	-1.05804	0.00108211
PTPN4	-0.54389	8.72e-05
PTPRB	-0.540011	0.00441239
PTPRE	0.681023	0.00359965
PTPRK	-0.694333	0.000616587
PTRHD1	-0.659023	0.000792247
PTX3	1.60824	0.0263077
PUS7	0.59152	0.000336239
PXMP2	-0.741407	0.000144504
PYGL	0.81678	0.00490228
PYGM	-1.1746	0.00051564
RAB13	0.647633	1.52e-05
RAB15	1.15282	0.00510364
RAB31	0.638306	0.000803073
RAB3A	-0.81828	0.0235826
RABGAP1L	-0.658353	0.0130066
RALB	0.727713	0.000341422
RARB	-0.837664	0.000243372
RARRES1	2.1698	0.000140692
RASSF4	-0.822781	0.000161579
RASSF8	0.6586	0.000540024
RBP1	-0.631642	0.00855725
RBP4	-0.592418	0.0031916
RCBTB2	-0.515125	0.00990375
RCHY1	-0.535663	0.00031488
RCN1	0.546246	0.0122124
RDH10	0.798616	0.00626014
RELL1	0.627903	0.000364755
RFTN2	-0.740402	0.0137977
RGN	-0.634273	0.00750042
RGS5	-0.606712	0.01406
RGS6	-0.548898	0.0200104
RIPK2	1.21871	2.13e-05
RMND5A	-0.652499	0.000456102
RMRP	0.904465	0.000285029
RN7SKP195	-1.30243	0.000208394
RN7SKP296	1.0113	0.0146979
RN7SKP69	-0.559348	0.00347501
RN7SKP95	0.570055	0.0233948
RN7SL141P	0.580941	0.0269368
RN7SL459P	-1.04687	0.0258135
RN7SL473P	-0.873683	0.000212469
RN7SL57P	0.583832	0.0335602
RN7SL600P	-0.54867	0.000686419
RN7SL689P	-0.869401	0.00709694
RN7SL76P	-0.507966	0.000315573
RN7SL801P	-0.536425	0.00593931
RNA5SP172	-0.553198	0.0122128
RNA5SP327	-0.928421	0.00220796
RNASE6	-0.84763	0.0315007
RNF10	0.578964	0.000923288
RNF122	1.50329	0.00042479
RNF125	-0.650763	0.000908138
RNF19B	0.829934	0.00170017
RNF217	0.624572	0.00296712
RNU11	0.620764	0.0340855
RNU1-89P	2.54716	0.000917005
RNU2-2P	1.42576	0.00510935
RNU2-31P	1.61709	0.00503236
RNU4-1	1.81377	0.00128263
RNU4-2	1.50249	0.00608121
RNU4-47P	-0.862436	0.00694338
RNU4ATAC	1.17826	0.00509728
RNU5E-1	1.33081	0.0161803
RNU6-1252P	-0.862493	0.00565506
RNU6-199P	-0.83817	0.00363895
RNU6-388P	-0.681286	0.00045369
RNU6-409P	-0.554238	0.000712053
RNU6-531P	-0.982365	0.00131066
RNU6-653P	-0.661221	0.0037032
RNU6-672P	0.524285	0.0137616
RNU6-760P	-0.70857	0.00573796
RNU6-957P	-0.510195	0.0369001
RNU6ATAC	0.70469	0.0191651
RNU6ATAC10P	0.631313	0.0149738
RNVU1-18	1.99822	0.00194197
RNY4P18	0.547752	0.0342122
RNY4P7	0.711307	0.00249936
RPA1	0.620571	6.28e-05
RPGR	0.862634	0.00162865
RPL22L1	0.73256	0.00743556
RPP14	-0.72975	0.00708549
RPP25L	-0.50617	0.00276173
RPPH1	1.77396	4.97e-06
RPS15AP1	-0.551355	0.0116894
RPS15AP11	-0.758376	0.00264849
RRAD	2.36468	0.000274981
RRAGD	-0.66103	7.73e-05
RTN4	0.974057	0.000612028
RTN4IP1	-0.709271	0.00339939
RWDD2B	-0.965014	0.000236389
S100A11	0.856218	0.00159651
S100A12	2.12897	0.00197559
S100A8	1.90254	0.0013374
S100A9	1.59174	0.00192827
SAT1	1.22852	0.00361181
SAT2	-0.530702	0.000546412
SCARNA10	2.64057	0.000196091
SCARNA12	0.516952	0.042736
SCARNA15	-1.8077	1.35e-08
SCARNA17	0.853034	0.000717563
SCARNA5	1.20408	0.0021395
SCARNA7	1.65317	0.000732459
SCD	-0.780118	0.0405683
SCN7A	-0.979474	0.00162107
SDF2L1	0.557125	0.00740797
SDHA	-0.515186	0.00837457
SDHD	-0.59397	0.000407601
SEC24D	0.660458	0.00519043
SEC61A1	0.500224	0.0439535
SELL	0.730013	0.029502
SELM	0.853029	0.000901468
SEMA3C	-0.597988	0.00331642
SEMA4B	0.772422	0.00614778
SEMA6D	-0.806484	0.00099818
SERPINA1	0.987817	0.0187559
SERPINA3	1.40376	0.0153141
SERPINB1	1.16497	0.00714425
SERPINE1	2.06734	0.0149738
SERPINE2	1.80917	0.00200069
SERPINH1	0.732596	0.0393878
SFRP1	-0.969482	0.00123771
SGPP2	-1.28323	0.000347043
SH3KBP1	-0.574359	0.00603637
SH3RF1	0.667597	0.00131031
SH3RF2	-0.694467	0.00573082
SHC1	0.705906	0.00108446
SHISA5	0.51296	0.000219102
SIK2	1.05692	2.42e-06
SLC11A1	0.742188	0.0112694
SLC16A10	-0.51849	0.00519043
SLC20A2	-0.564653	0.0274148
SLC25A12	-0.519091	0.0255138
SLC25A20	-0.98134	0.000841825
SLC25A26	-0.741325	0.000493731
SLC25A30	-1.25566	0.00116098
SLC25A37	0.524609	0.00510935
SLC25A40	-0.754111	0.00043184
SLC26A2	0.905712	0.00449126
SLC27A6	-0.642244	0.0462179
SLC29A1	-0.539319	0.00714771
SLC29A2	-0.562802	0.000493643
SLC2A12	-0.768953	0.0111441
SLC2A13	0.729017	0.0143215
SLC2A3	1.39352	0.00031576
SLC2A4	-0.675126	0.0339333
SLC39A14	0.99219	0.00700116
SLC41A1	-0.567169	0.0215843
SLC50A1	0.692051	0.00439768
SLC5A1	-1.40538	0.00534669
SLC6A6	1.98554	0.00890917
SLC7A2	0.965825	0.00696529
SLC7A5	1.04281	0.000144504
SLCO2A1	1.2545	0.000462616
SLCO5A1	0.673144	0.00590755
SLMAP	-0.519163	0.000332334
SLN	1.62919	0.0341418
SMAD3	1.11758	0.000428989
SMC2	-0.768478	0.00128263
SMIM11	-0.588549	0.00430294
SMIM5	-0.805312	0.0223255
SMPX	-0.53564	0.00441239
SMYD1	-1.71198	4.28e-05
SMYD4	0.63843	0.00233134
SNHG12	0.835141	0.000341422
SNORA13	0.70546	0.00840098
SNORA14B	1.21238	0.0144173
SNORA20	0.684395	0.014238
SNORA23	1.70613	0.000516742
SNORA24	0.709885	0.0333572
SNORA33	1.51581	3.37e-06
SNORA4	1.16213	0.000127344
SNORA40	1.20717	0.000855739
SNORA41	0.68201	0.0150489
SNORA45A	1.68502	0.00374766
SNORA46	0.814868	0.00280449
SNORA48	0.863522	0.000285029
SNORA52	0.944951	0.0116894
SNORA58	0.589884	0.0141208
SNORA5A	0.912613	0.00126894
SNORA60	1.17132	0.00848208
SNORA61	1.3276	8.63e-05
SNORA62	0.893417	0.0166499
SNORA64	0.880292	0.0401561
SNORA68	1.1162	0.000686419
SNORA70	0.751838	0.00136399
SNORA71A	0.64254	0.0391567
SNORA73A	3.19412	0.00031576
SNORA74A	0.564647	0.0164832
SNORA75	1.85185	0.00324354
SNORA76A	0.977556	0.000568472
SNORA80E	1.49685	0.000570301
SNORD101	0.686204	0.00068266
SNORD104	0.507988	0.0453786
SNORD21	1.05725	0.00039629
SNORD32A	1.80223	0.000950318
SNORD33	1.46738	0.00217033
SNORD34	0.572037	0.020265
SNORD38B	1.41513	0.00031576
SNORD3B-1	2.36414	0.000355881
SNORD46	0.54507	0.0375677
SNORD4B	1.00433	0.00342091
SNORD5	1.33627	3.25e-05
SNORD57	0.829231	0.0246267
SNORD59B	-1.37552	0.000151357
SNORD6	1.37008	0.00075472
SNORD68	0.82549	0.00590337
SNORD76	0.81965	0.000236598
SNORD80	0.969878	0.0295509
SOCS3	1.34907	0.000103429
SOD2	0.696209	0.0155594
SP110	0.716458	0.00743556
SPATS2L	-0.757302	0.0131323
SPDYE7P	-0.686555	0.0146979
SPHKAP	-0.874943	0.0153141
SPRY1	0.903022	7.82e-05
SQRDL	0.576301	0.00810063
SRGN	0.565605	0.0165335
SRPR	0.595446	0.0003617
SRXN1	0.863154	0.024344
SSBP3	0.930158	0.000134668
SSR3	-0.72194	0.000339512
ST3GAL6	0.597776	0.0124587
ST8SIA6	-0.55204	0.0140936
STAT3	1.19309	6.97e-06
STC1	1.9898	9.31e-05
STEAP1	0.600227	0.0253443
STK17A	0.675882	0.0193948
STOM	0.714475	6.04e-05
STX11	0.564678	0.00255359
SUCLA2	-0.548906	0.00471574
SUOX	-0.526137	0.000613602
SYCP3	-0.638159	0.000890188
SYNE1	-0.785305	0.00049325
SYNJ2BP-COX16	-0.505116	0.00344874
SYNPO2L	-1.03219	0.00743556
TACO1	-0.615897	0.00171205
TAF10	0.514904	0.000230439
TAF1D	0.5018	0.000841825
TBX5	-0.79137	0.0413819
TC2N	-0.783943	0.00852037
TEFM	-0.507775	0.0097832
TFPI2	1.18787	0.0336719
TGM2	1.04743	0.000926886
THBS1	2.45495	0.0004154
THBS2	0.743235	0.00853623
TIFA	-0.699631	0.00148046
TIMM21	-0.988398	0.000313914
TIMM22	-0.506498	0.000751232
TIMMDC1	-0.743147	2.39e-05
TIMP1	1.36024	0.00282566
TIMP4	-0.713718	0.0155106
TLN2	-0.580516	0.00202295
TMED9	0.585642	0.00200069
TMEM116	-0.727113	0.00419205
TMEM126A	-0.606574	0.000166695
TMEM144	-0.690698	0.00321223
TMEM14A	-0.599905	0.0129882
TMEM165	0.759992	0.00565506
TMEM173	0.567028	0.00426229
TMEM176A	0.799997	0.0489505
TMEM182	-1.59788	0.000224603
TMEM2	1.42333	7.73e-05
TMEM203	-0.627871	8.63e-05
TMEM214	0.539736	0.000423749
TMEM261	-0.546493	0.00471574
TMEM38A	-0.517892	0.0232765
TMEM43	0.682295	0.0193605
TMEM88	-0.843205	0.00678246
TMEM99	-0.546571	0.00100808
TNFAIP1	1.00104	0.000364755
TNFRSF11B	3.17713	0.000221586
TNFRSF1A	0.734095	0.000212469
TNIP2	0.626342	0.000292007
TNRC6A	-0.547762	0.000753936
TOB1	-0.697944	0.00294071
TOMM34	0.682736	4.47e-05
TP53	0.725146	0.000332885
TP53I3	-0.633243	0.000295176
TP53INP1	-0.561225	0.0224934
TPCN1	-0.933718	0.00178574
TPM3P9	0.756558	0.00114233
TRIM8	0.691976	0.0106207
TRMT61B	-0.586345	0.00550054
TRPS1	0.510551	0.0199408
TSC1	-0.531489	0.000723482
TSPAN12	-1.13507	7.73e-05
TSPAN13	0.545712	0.0252282
TTYH2	-0.800945	0.000237728
TUBA3D	-0.981003	0.00202295
TUBA3E	-1.32355	0.000206795
TUBA8	-0.709298	0.028945
TUBE1	-0.540612	0.00546271
TXLNA	0.531393	0.000456102
TXLNB	-1.01088	0.0406261
UACA	-0.518225	0.0286419
UBALD2	0.634057	0.00100959
UBOX5	-0.574551	2.8e-06
UCHL1	1.00124	0.034489
UGCG	0.785661	0.000458494
UGDH	0.724416	0.0167918
UPP1	0.593417	0.00631676
UQCRB	-0.725767	0.00137219
UQCRH	-0.910747	0.00192827
UQCRHL	-0.584488	0.000612028
USP2	-1.06589	6.37e-05
USP22	0.515781	7.73e-05
USP54	0.753257	0.0300034
VBP1	-0.543089	0.000923288
VCAN	1.19176	0.00454635
VCL	-0.608741	0.0104214
VDAC3	-0.672404	0.000336239
VIMP	0.625968	0.000758749
VIT	-1.30817	0.000211865
VSNL1	-1.27384	0.00804241
WBP5	1.19343	1.08e-05
WDR43	0.522648	0.0167818
WTAP	0.601935	0.000593442
XIRP1	1.13524	0.0216544
XPO6	0.580709	0.00162865
YARS	0.665072	0.0105175
YBX3	0.838935	0.000407601
YIPF1	0.529503	0.0253443
YWHAH	0.57959	0.000917005
ZDBF2	0.564064	0.0326395
ZDHHC2	0.755957	0.00586461
ZDHHC9	0.815172	0.0126695
ZFP3	-0.573064	4.57e-06
ZFP36	1.38794	0.000481756
ZFP36L1	0.583852	0.000364755
ZFPM2	-0.551131	0.00053726
ZFX	-0.565392	0.0219016
ZNF181	-0.541478	0.00108518
ZNF189	-0.542452	0.0427362
ZNF385D	0.694846	0.0393047
ZNF460	0.61095	0.006141
ZNF486	-0.520488	0.00449675
ZNF521	-0.558943	0.0106889
ZNF552	-0.66463	0.00434435
ZNF622	-0.53214	0.0126828
ZNF682	-0.822167	0.000256147
ZNF780B	-0.508976	0.0116772
ZNF814	-0.767568	0.014606
ZPR1	0.690159	0.00441219
