# Supplementary material for: Dysregulated autophagy-related genes in septic cardiomyopathy: Comprehensive bioinformatics analysis based on the human transcriptomes and experimental validation
Source: Front Cardiovasc Med. 2022 Aug 2;9:923066. doi: 10.3389/fcvm.2022.923066 (PMC9378994; doi:10.3389/fcvm.2022.923066)
Supplement: Supplementary file 7 [file Table_4.XLSX]

## Sheet: Sheet1
Table S4 Identified DEARGs in GSE79962
KIAA0226
NUPR1
TPCN1
SLC7A5
CD38
ARHGAP10
ALPL
CCL2
ITGA3
TMEM173
EIF2AK3
TSC1
CDK17
IGF1
CDKL5
TP53
ACTG1
S100A8
SHC1
KAT6B
HIVEP2
NCOA4
NRBF2
RRAGD
SCD
HIF1A
ERO1L
NPC1
THBS2
SOD2
HIF3A
TRIM8
ACBD5
NOD1
CAT
CTNNB1
SERPINA1
ACTC1
AP3D1
PDK4
SIK2
SERPINH1
VDAC3
GRAMD1B
NFKBIZ
MYC
PPP2R3A
ADIPOQ
KLHL8
ACSL1
PPP4C
SEC24D
PIK3R1
LPIN1
S100A9
RALB
CASP4
TP53INP1
GABARAPL1
IL33
PIP5K1B
CDK2
NAMPT
HSPA1B
HSPA1A
