# Supplementary material for: Dysregulated autophagy-related genes in septic cardiomyopathy: Comprehensive bioinformatics analysis based on the human transcriptomes and experimental validation
Source: Front Cardiovasc Med. 2022 Aug 2;9:923066. doi: 10.3389/fcvm.2022.923066 (PMC9378994; doi:10.3389/fcvm.2022.923066)
Supplement: Supplementary file 8 [file Table_5.XLSX]

## Sheet: Sheet1
Table S5 The scores of all DEARGs in the PPI network calculated by the Cytohubba plugin in Cytoscape software
node_name	MCC	DMNC	MNC	Degree	EPC	BottleNeck	EcCentricity	Closeness	Radiality	Betweenness	Stress	ClusteringCoefficient
TRIM8A3:AA3:A57	1	0	1	1	6.389	1	0.24057	20.9167	4.38792	0	0	0
VDAC3	1	0	1	1	6.121	1	0.19245	17.9	3.96453	0	0	0
RRAGD	1	0	1	1	4.165	1	0.16038	15.65	3.54113	0	0	0
PPP4C	1	0	1	1	1.185	1	0.03774	1	0.11321	0	0	0
PPP2R3A	1	0	1	1	1.185	1	0.03774	1	0.11321	0	0	0
TP53INP1	2	0.30779	2	2	7.969	1	0.24057	21.4167	4.40717	0	0	1
NUPR1	2	0.30779	2	2	7.543	1	0.24057	21.4167	4.40717	0	0	1
NCOA4	1	0	1	1	2.913	1	0.16038	15.0167	3.40642	0	0	0
SLC7A5	1	0	1	1	6.053	1	0.19245	19.95	4.27245	0	0	0
NRBF2	1	0	1	1	1.606	1	0.16038	12.4667	2.67509	0	0	0
KAT6B	2	0.30779	2	2	9.668	1	0.24057	21.4167	4.40717	0	0	1
THBS2	1	0	1	1	3.015	1	0.16038	14.4333	3.23321	0	0	0
SERPINA1	3	0	1	3	8.093	2	0.19245	20.9833	4.2917	25.5024	92	0
SERPINH1	5	0.30898	3	4	13.642	2	0.24057	23.25	4.56113	65.6452	202	0.33333
HSPA1B	6	0.46346	3	3	12.596	1	0.24057	21.9167	4.42642	0	0	1
HIF3A	1	0	1	1	5.959	1	0.19245	19.6167	4.21472	0	0	0
TSC1	7	0.46346	3	4	13.995	2	0.19245	22.7	4.48415	98	296	0.5
KIAA0226	2	0	1	2	3.455	2	0.19245	16.35	3.61811	98	218	0
PIK3R1	121	0.64826	5	6	17.614	2	0.24057	25.1667	4.71509	38.8238	180	0.66667
S100A8	4	0.30779	2	4	12.378	3	0.24057	23.4167	4.56113	31.8035	136	0.16667
SHC1	272	0.47733	9	9	20.65	3	0.24057	27	4.81132	33.6508	116	0.55556
TPCN1	3	0.30779	2	3	8.586	2	0.19245	21.2833	4.34943	98	184	0.33333
CD38	6	0.2842	4	4	13.615	3	0.24057	23.8333	4.63811	26.1333	72	0.5
IL33	2	0.30779	2	2	7.793	1	0.19245	19.3167	4.09925	0	0	1
S100A9	3	0	1	3	9.277	1	0.19245	20.15	4.17623	8.65476	24	0
SOD2	5281	0.69213	9	10	21.567	2	0.24057	28.1667	4.90755	103.31	294	0.64444
GABARAPL1	3	0.30779	2	3	10.946	3	0.24057	22.5833	4.52264	192	432	0.33333
EIF2AK3	5043	0.64146	8	9	20.614	3	0.24057	27.5	4.86906	50.0123	204	0.61111
NOD1	4	0.30779	2	4	11.086	1	0.19245	20.3167	4.13774	6.96667	14	0.16667
CASP4	3	0.30779	2	3	11.919	1	0.24057	22.4167	4.48415	10.1374	46	0.33333
ERO1L	3	0.30779	2	3	11.676	1	0.19245	20.3667	4.21472	0.85238	6	0.33333
IGF1	11409	0.52077	15	16	23.166	6	0.24057	31.8333	5.1	205.104	686	0.43333
CCL2	11043	0.73825	10	13	22.4	4	0.24057	29.8333	4.98453	229.476	684	0.48718
NAMPT	244	0.46652	8	8	19.667	1	0.24057	26.8333	4.83057	33.689	138	0.57143
HIF1A	11797	0.49382	17	18	23.683	6	0.24057	32.9167	5.15774	259.908	812	0.39869
HSPA1A	272	0.47733	9	9	20.666	1	0.24057	27.25	4.84981	38.1325	150	0.55556
ARHGAP10	2	0.30779	2	2	9.295	1	0.19245	20.2833	4.25321	0	0	1
TP53	11929	0.36558	22	25	23.905	26	0.32075	36.6667	5.33094	775.735	1794	0.23667
CDK2	240	0.66569	6	6	18.551	1	0.24057	25.75	4.79208	1.51111	12	0.93333
PIP5K1B	2	0	1	2	7.994	1	0.19245	18.7833	4.02226	1.3	6	0
ACTG1	364	0.55399	8	10	19.896	3	0.24057	27.75	4.86906	210.114	736	0.42222
CTNNB1	11405	0.51076	15	16	23.318	3	0.24057	31.75	5.1	220.465	654	0.425
ACTC1	1	0	1	1	6.298	1	0.19245	19.2	4.15698	0	0	0
MYC	10961	0.41871	18	19	23.66	10	0.24057	33.75	5.21547	456.341	1220	0.33333
LPIN1	12	0.38896	5	5	15.857	2	0.19245	23.45	4.54189	13.3667	74	0.6
ADIPOQ	860	0.40978	12	12	21.699	2	0.24057	29.1667	4.94604	157.773	544	0.42424
SCD	12	0.47366	4	4	12.323	1	0.19245	20.6167	4.21472	0.5	2	0.83333
CAT	11166	0.56202	13	13	23.063	1	0.32075	30.6667	5.1	154.504	576	0.5641
ITGA3	3	0	1	3	8.339	2	0.19245	20.2	4.17623	101.333	316	0
PDK4	8	0.37893	4	4	13.14	1	0.19245	22.2	4.42642	5.18333	32	0.66667
ACSL1	20	0.38039	6	8	16.632	2	0.24057	25.4167	4.6766	170.413	504	0.28571
SEC24D	3	0	1	3	5.778	1	0.19245	18.15	3.8683	13.9722	46	0
ACBD5	2	0	1	2	5.359	1	0.19245	17.95	3.8683	15.6889	34	0
