# Supplementary material for: Dysregulated autophagy-related genes in septic cardiomyopathy: Comprehensive bioinformatics analysis based on the human transcriptomes and experimental validation
Source: Front Cardiovasc Med. 2022 Aug 2;9:923066. doi: 10.3389/fcvm.2022.923066 (PMC9378994; doi:10.3389/fcvm.2022.923066)
Supplement: Supplementary file 9 [file Table_6.XLSX]

## Sheet: Sheet1
Table S6 The infiltrating immune cells proportion estimated by the CIBERSORT algorithm in the heart samples of the GSE79962 dataset
Sample	B cells naive	B cells memory	Plasma cells	T cells CD8	T cells CD4 naive	T cells CD4 memory resting	T cells CD4 memory activated	T cells follicular helper	T cells regulatory (Tregs)	T cells gamma delta	NK cells resting	NK cells activated	Monocytes	Macrophages M0	Macrophages M1	Macrophages M2	Dendritic cells resting	Dendritic cells activated	Mast cells resting	Mast cells activated	Eosinophils	Neutrophils
GSM2109161	0	0.0254693	0.14377	0.0224365	0	0.103748	0	0	0	0	0	0.0281582	0.083778	0	0	0.313071	0	0.0318641	0.0661704	0	0	0.181535
GSM2109162	0	0	0.0668114	0.117017	0	0.0558538	0	0	0.0029922	0	0	0.0313689	0.0281958	0	0	0.436919	0	0.0213817	0.0161592	0.0129494	0	0.210351
GSM2109163	0.00949596	0	0.0479461	0	0	0.157285	0	0	0	0.0115334	0.0220672	0	0	0	0	0.462826	0	0.0781505	0.113321	0	0	0.0973753
GSM2109164	0	0	0.210718	0.0739118	0	0.0854227	0	0	0.037008	0	0.0452104	0.00142646	0.0176215	0	0.0264197	0.283039	0	0.0298096	0.0836781	0	0	0.105735
GSM2109165	0	0.0448597	0.0975431	0.116513	0	0	0	0	0.0123298	0	0.129403	0	0.133669	0	0.0206162	0.266322	0	0	0	0.0984304	0	0.0803153
GSM2109166	0	0.0210862	0.0283097	0.0488181	0	0.0613958	0	0	0	0	0.0639746	0	0.19569	0	0.0570621	0.273418	0	0	0.0813789	0	0	0.168867
GSM2109167	0.103238	0	0.0881207	0.134999	0	0	0	0	0	0	0	0.0581503	0.148667	0	0.0033782	0.263825	0	0.0262471	0.0732926	0	0	0.100082
GSM2109168	0.00864603	0	0.0955672	0.0176423	0.0145301	0.142904	0	0	0	0	0	0.0413467	0.0407043	0	0.0118332	0.513888	0	0.0231448	0.0371926	0	0	0.0526002
GSM2109169	0.0421022	0	0.129594	0.130526	0	0.0345248	0.0178319	0	0	0	0	0.0559782	0.0769971	0	0.019844	0.298745	0	0.0418543	0	0.0646703	0	0.0873326
GSM2109170	0	0.0655744	0.0810952	0.0987689	0.00439894	0	0	0.0130007	0	0	0	0	0	0	0	0.294886	0	0.029957	0.0449596	0	0	0.36736
GSM2109171	0	0.0149764	0.0323503	0.103205	0	0	0	0.0171152	0	0	0	0.0449575	0.0305314	0	0	0.406217	0	0.0538255	0.0452662	0	0	0.251556
GSM2109172	0.00733485	0.00126812	0.0072451	0.04706	0.0883124	0	0.11246	0	0	0	0.0387026	0.0708359	0	0	0.0556432	0.259225	0.00173873	0	0.0578698	0	0	0.252305
GSM2109173	0.0458667	0	0.157206	0.159697	0	0.00460628	0	0	0.030511	0	0	0.0309901	0.0227315	0	0	0.410862	0	0.0374167	0.0572294	0	0	0.0428831
GSM2109174	0.0385618	0	0.115799	0.146645	0	0.00153668	0	0	0.00477603	0	0.0291733	0.0168458	0.108461	0	0.153277	0.353915	0	0	0	0.0310093	0	0
GSM2109175	0.058427	0	0.170439	0.155307	0.0496767	0	0	0	0.0104467	0	0.0288899	0.0454587	0.047611	0	0	0.30194	0	0.0322903	0.0484035	0	0	0.0511107
GSM2109176	0.00147137	0	0.0162077	0.0687391	0	0.0251606	0	0.0192214	0.00320321	0	0.00231424	0.0377761	0.0420809	0	0	0.43969	0.0100616	0.0675086	0.0941304	0	0	0.172434
GSM2109177	0	0.0778605	0.0416234	0.111197	0	0	0	0.0236524	0	0	0.0188271	0	0.00197828	0	0	0.348026	0	0.0376074	0.109757	0	0	0.229471
GSM2109178	0	0	0.0872197	0.150309	0.0386469	0	0	0	0	0	0.0324632	0.0100657	0.136931	0	0	0.376354	0	0.0365259	0.0411203	0	0	0.0903645
GSM2109179	0.0436798	0	0.053391	0.0811895	0	0.023058	0	0	0	0	0.0463979	0	0.111763	0.0134789	0	0.479742	0	0.00944547	0	0.129596	0	0.00825789
GSM2109180	0	0.032213	0.198028	0.0234891	0.0486672	0	0	0	0	0.0100861	0.0522793	0	0.0388544	0	0	0.316613	0	0.0732422	0.088899	0	0	0.117628
GSM2109150	0	0.0363933	0.134153	0.0849471	0	0	0	0	0.0291237	0	0	0.0268137	0.0209534	0	0	0.466313	0	0.0685399	0.132678	0	0	8.46e-05
GSM2109151	0	0.0119232	0.0641077	0.147694	0	0.00618728	0	0.0400019	0	0	0.029058	0	0.04963	0	0	0.379361	0	0.0485163	0.166977	0	0	0.0565432
GSM2109152	0	0.0311388	0.0355935	0.122306	0	0.0201579	0	0.0195686	0	0	0	0.0898271	0.0620885	0	0	0.472999	0	0.0690334	0.0652681	0	0	0.012019
GSM2109153	0.00883221	0	0.148075	0.117267	0.00412015	0.0235432	0	0.0458295	0	0	0	0.0671044	0.0608101	0	0	0.401078	0	0.0433619	0.0497904	0	0	0.030188
GSM2109154	0	0.0280761	0.131305	0.118792	0	0	0	0.0263326	0	0.0018377	0	0.020621	0.0480784	0	0.0296137	0.462823	0	0	0.132182	0	0	0.000339359
GSM2109155	0.00261699	0	0.13091	0.133829	0	0.168602	0	0	0	0	0	0.0574522	0.0957956	0	0	0.247719	0	0.0604595	0.102615	0	0	0
GSM2109156	0	0.025942	0.131887	0.1228	0	0.055711	0	0	0	0	0	0.0323888	0.0864266	0	0.00210984	0.390241	0	0.0413206	0.111173	0	0	0
GSM2109157	0	0	0.142858	0.211092	0	0	0	0	0	0	0.0299041	0.0216021	0.0461201	0	0	0.40395	0	0.0331819	0.0938376	0	0	0.0174544
GSM2109158	0.00929848	0	0.163451	0.228256	0	0	0.0173908	0	0	0	0	0.0470094	0.149004	0	0	0.274535	0	0.0631689	0.0368993	0	0	0.0109884
GSM2109159	0.0264188	0	0.103425	0.111673	0	0.0994323	0	0.01368	0	0	0	0.0891947	0.074757	0	0.0271451	0.261696	0	0	0.150408	0	0	0.0421714
GSM2109160	0	0.0044282	0.0882683	0.12672	0	0	0	0	0.00948216	0	0	0.0552384	0.115728	0	0	0.348006	0	0.0312096	0	0.166365	0	0.0545537
