# Supplementary material for: Dysregulated autophagy-related genes in septic cardiomyopathy: Comprehensive bioinformatics analysis based on the human transcriptomes and experimental validation
Source: Front Cardiovasc Med. 2022 Aug 2;9:923066. doi: 10.3389/fcvm.2022.923066 (PMC9378994; doi:10.3389/fcvm.2022.923066)
Supplement: Supplementary file 10 [file Table_7.XLSX]

## Sheet: Sheet1
Table S7 Potential targeted drugs of SCM predicted using the DSigDB database
Drugs	P-value	Adjusted P-value	Odds Ratio	Combined Score	Genes
rosiglitazone CTD 00003139	2.97e-14	4.61e-11	156712	4.88107e+06	MYC;CAT;ADIPOQ;CCL2;CTNNB1;SOD2;TP53;HIF1A
troglitazone CTD 00002415	1.21e-12	4.8e-10	154792	4.2478e+06	MYC;CAT;ADIPOQ;CCL2;CTNNB1;SOD2;TP53;HIF1A
Arsenenous acid CTD 00000922	2.81e-10	3.35e-08	149736	3.29314e+06	MYC;CAT;ADIPOQ;CCL2;CTNNB1;SOD2;TP53;HIF1A
resveratrol CTD 00002483	1.66e-09	1.29e-07	147192	2.9758e+06	MYC;CAT;ADIPOQ;CCL2;CTNNB1;SOD2;TP53;HIF1A
PD 98059 CTD 00003206	4.83e-13	3.75e-10	541.8	15364.3	MYC;CAT;CCL2;CTNNB1;SOD2;TP53;HIF1A
Dinoprostone CTD 00007049	1.61e-12	4.8e-10	492.669	13377.7	MYC;CAT;CCL2;CTNNB1;SOD2;HIF1A
Chromium(VI) CTD 00002830	1.86e-12	4.8e-10	480.677	12983.5	MYC;CAT;CTNNB1;SOD2;TP53;HIF1A
dequalinium CTD 00005770	4.06e-08	1.34e-06	749.1	12749.7	CCL2;TP53;HIF1A
N-Acetyl-L-cysteine CTD 00005305	1.78e-12	4.8e-10	447.364	12104.3	MYC;CAT;CCL2;CTNNB1;SOD2;TP53;HIF1A
Lopinavir CTD 00007472	4.77e-08	1.54e-06	705	11884.7	CAT;ADIPOQ;CCL2
ns-398 CTD 00002958	3.35e-11	5.78e-09	481.232	11606.4	CAT;CCL2;SOD2;TP53;HIF1A
3-aminobenzamide CTD 00001175	6.45e-08	2e-06	630.726	10443.2	MYC;CTNNB1;TP53
metformin CTD 00006282	6.04e-11	8.23e-09	425.513	10012.4	MYC;CAT;ADIPOQ;CCL2;SOD2
butyric acid CTD 00007353	2.03e-09	1.37e-07	453.364	9074.41	MYC;CCL2;SOD2;TP53
hydroquinone CTD 00001535	1.02e-11	2.05e-09	358.301	9067.08	MYC;CAT;CCL2;SOD2;TP53;HIF1A
MG-132 CTD 00002789	1.06e-11	2.05e-09	356.138	8999.79	MYC;CCL2;CTNNB1;SOD2;TP53;HIF1A
ramipril CTD 00007148	7.69e-06	9.5e-05	740.111	8715.63	ADIPOQ;CCL2
clofibrate CTD 00005684	2.6e-09	1.61e-07	424.362	8387.93	MYC;CCL2;TP53;HIF1A
hesperetin CTD 00000678	1.09e-07	3.24e-06	520.93	8352.79	CAT;TP53;HIF1A
Artenimol CTD 00001819	1.22e-07	3.58e-06	499.2	7945.65	CAT;SOD2;TP53
15442-64-5 CTD 00000915	1.37e-07	3.86e-06	479.208	7573.23	SOD2;TP53;HIF1A
Nitroprusside CTD 00006411	4.74e-09	2.53e-07	362.491	6948.14	MYC;SOD2;TP53;HIF1A
glycerol CTD 00006038	1.09e-05	0.000122	605.485	6918.95	MYC;TP53
Fraxetin CTD 00003443	1.09e-05	0.000122	605.485	6918.95	CAT;SOD2
amifostine CTD 00005933	1.09e-05	0.000122	605.485	6918.95	MYC;TP53
2-Phenylphenol CTD 00000139	1.09e-05	0.000122	605.485	6918.95	CAT;TP53
dopamine TTD 00007706	1.09e-05	0.000122	605.485	6918.95	TP53;HIF1A
dicumarol CTD 00005515	1.7e-07	4.7e-06	443.667	6916.52	CAT;SOD2;TP53
Microcystin LR CTD 00002422	1.88e-07	4.93e-06	427.8	6625.7	MYC;CTNNB1;TP53
celecoxib CTD 00003448	3.32e-10	3.68e-08	298.514	6515.09	MYC;CAT;CTNNB1;SOD2;TP53
Dibenziodolium CTD 00000351	6.2e-09	3e-07	337.847	6385.08	ADIPOQ;CCL2;SOD2;HIF1A
LY 294002 CTD 00003061	5.5e-11	8.23e-09	268.385	6340.37	CAT;CCL2;CTNNB1;SOD2;TP53;HIF1A
indinavir CTD 00007291	1.27e-05	0.000139	555	6256.61	ADIPOQ;CCL2
SODIUM CHROMATE CTD 00001363	1.27e-05	0.000139	555	6256.61	MYC;TP53
CHLOROFORM CTD 00005639	1.27e-05	0.000139	555	6256.61	CCL2;TP53
oxygen CTD 00006454	6.37e-11	8.23e-09	263.685	6190.49	MYC;CAT;CCL2;CTNNB1;SOD2;TP53;HIF1A
deferoxamine CTD 00005759	4.47e-10	4.62e-08	280.706	6043.04	MYC;CTNNB1;SOD2;TP53;HIF1A
Melatonin CTD 00006260	7.49e-09	3.52e-07	321.452	6014.1	CAT;ADIPOQ;SOD2;TP53
Metrifonate CTD 00006928	1.47e-05	0.000155	512.282	5701.84	CAT;TP53
pd 168393 CTD 00004570	1.47e-05	0.000155	512.282	5701.84	CCL2;TP53
oxozinc CTD 00007012	2.73e-07	6.62e-06	374.25	5655.99	CAT;CCL2;TP53
DEOXYNIVALENOL CTD 00000341	5.92e-10	5.4e-08	264.893	5628.35	MYC;CAT;CCL2;SOD2;TP53
ritonavir CTD 00007290	9.53e-09	4.1e-07	301.909	5575.99	MYC;ADIPOQ;CCL2;TP53
Fludarabine CTD 00001135	9.53e-09	4.1e-07	301.909	5575.99	MYC;SOD2;TP53;HIF1A
glutathione CTD 00006035	7.44e-10	6.4e-08	252.684	5311.25	MYC;CCL2;SOD2;TP53;HIF1A
nimesulide CTD 00000666	1.13e-08	4.66e-07	288.739	5283.37	CAT;CCL2;CTNNB1;SOD2
dioxidanide CTD 00006819	3.24e-07	7.73e-06	352.2	5262.45	CAT;CCL2;SOD2
alexidine CTD 00000048	1.68e-05	0.000169	475.667	5230.88	CCL2;TP53
3-amino-1,2,4-triazole CTD 00005383	1.68e-05	0.000169	475.667	5230.88	CAT;CCL2
CHLOROBENZENE CTD 00001495	1.68e-05	0.000169	475.667	5230.88	CCL2;SOD2
2-Chloroadenosine CTD 00007093	1.68e-05	0.000169	475.667	5230.88	TP53;HIF1A
thymidine CTD 00006888	1.68e-05	0.000169	475.667	5230.88	MYC;HIF1A
Octinoxate CTD 00003658	1.68e-05	0.000169	475.667	5230.88	CAT;CCL2
TOSYLPHENYLALANYL CHLOROMETHYL KETONE CTD 00006910	1.26e-08	5.02e-07	280.577	5103.15	CCL2;CTNNB1;TP53;HIF1A
